# Supplementary material for: Desertification Drives Functional Reassembly of Rhizosphere Fungal Communities from Arbuscular Mycorrhizal Fungi to Dark Septate Endophytes in Temperate Grassland
Source: J Fungi (Basel). 2026 Jun 16;12(6):440. doi: 10.3390/jof12060440 (PMC13301376; doi:10.3390/jof12060440)
Supplement: Supplementary file 1 [file jof-12-00440-s001.zip]

Archive with 1 entries (1 files):
- jof-4328915-supplementary.pdf
